# Supplementary material for: Correction: Utx Is Required for Proper Induction of Ectoderm and Mesoderm during Differentiation of Embryonic Stem Cells
Source: PLoS One. 2024 Jun 27;19(6):e0306360. doi: 10.1371/journal.pone.0306360 (PMC11210840; doi:10.1371/journal.pone.0306360)
Supplement: S3 File — (ZIP) [file pone.0306360.s003.zip]

Archive with 11 entries (9 files):
- S3 File/Figure 7D/
- S3 File/Figure 7D/Figure 7D and Figure S2I right panel b tubulin  control Labelled.tif
- S3 File/Figure 7D/Figure 7D H3 and Figure S2I right panel H3 control labelled.tif
- S3 File/Figure 7D/Figure 7D H3K4me3 labelled.tif
- S3 File/Figure 7D/Figure 7D_H3K4me3_H3_B tubulin.pdf
- S3 File/Figure 7D/New b tubulin.tif
- S3 File/Figure 7D/New H3.tif
- S3 File/Figure 7G/
- S3 File/Figure 7G/Figure 7G H3K27me3_H3_b tubulin.pdf
- S3 File/Figure 7G/Figure 7G_H3 control_labelled.tif
- S3 File/Figure 7G/Figure 7G_H3k27me3 and b tubulin control labelled.tif
