# Supplementary material for: Correction: Utx Is Required for Proper Induction of Ectoderm and Mesoderm during Differentiation of Embryonic Stem Cells
Source: PLoS One. 2024 Jun 27;19(6):e0306360. doi: 10.1371/journal.pone.0306360 (PMC11210840; doi:10.1371/journal.pone.0306360)
Supplement: S4 File — (ZIP) [file pone.0306360.s004.zip]

Archive with 3 entries (3 files):
- File S4/Figure 7C and Figure S2i left panel b tubulin control labelled.tif
- File S4/Figure 7C and Figure S2I left panel H3K27 labelled.tif
- File S4/Figure 7C H3 and Figure S2I left panel H3 Control Labelled.tif
