# Supplementary material for: Correction: Utx Is Required for Proper Induction of Ectoderm and Mesoderm during Differentiation of Embryonic Stem Cells
Source: PLoS One. 2024 Jun 27;19(6):e0306360. doi: 10.1371/journal.pone.0306360 (PMC11210840; doi:10.1371/journal.pone.0306360)
Supplement: S5 File — (ZIP) [file pone.0306360.s005.zip]

Archive with 4 entries (4 files):
- File S5/Figure 7D and Figure S2I right pane b tubulin  control.tif
- File S5/Figure 7D and Figure S2I right panel b tubulin  control Labelled.tif
- File S5/Figure 7D H3 and Figure S2I right panel H3 control labelled.tif
- File S5/Figure 7D H3 and Figure S2I right panel H3 control.tif
