# Supplementary material for: Correction: Utx Is Required for Proper Induction of Ectoderm and Mesoderm during Differentiation of Embryonic Stem Cells
Source: PLoS One. 2024 Jun 27;19(6):e0306360. doi: 10.1371/journal.pone.0306360 (PMC11210840; doi:10.1371/journal.pone.0306360)
Supplement: S6 File — (ZIP) [file pone.0306360.s006.zip]

Archive with 3 entries (3 files):
- File S6/Figure S2I Right Panel H3K4me3 H3 B tubulina.pdf
- File S6/Figure S2I right panel H3K4me3 Labelled.tif
- File S6/Figure S2I right panel H3K4me3.tif
